# Supplementary material for: Enhanced ε-Poly-L-Lysine Production in Streptomyces albulus through Multi-Omics-Guided Metabolic Engineering
Source: Biomolecules. 2024 Jun 25;14(7):752. doi: 10.3390/biom14070752 (PMC11274744; doi:10.3390/biom14070752)
Supplement: Supplementary file 1 [file biomolecules-14-00752-s001.zip]

Archive with 1 entries (1 files):
- biomolecules-3034252-supplementary.pdf
